# Supplementary material for: A Novel Ginsenoside-Transforming α-L-Rhamnosidase from Bifidobacterium: Screening, Characterization and Application
Source: Biomolecules. 2024 Dec 16;14(12):1611. doi: 10.3390/biom14121611 (PMC11673932; doi:10.3390/biom14121611)
Supplement: Supplementary file 1 [file biomolecules-14-01611-s001.zip]

Archive with 1 entries (1 files):
- biomolecules-3321145-supplementary.pdf
